# Supplementary material for: Protective effect and pharmacokinetics of dihydromyricetin nanoparticles on oxidative damage of myocardium
Source: PLoS One. 2024 Apr 16;19(4):e0301036. doi: 10.1371/journal.pone.0301036 (PMC11020404; doi:10.1371/journal.pone.0301036)
Supplement: S1 Data — (XLSX) [file pone.0301036.s002.xlsx]

## Sheet: 参数输出
药物代谢动力学成批数据分析结果
DAS 2.0版, 分析日期: 2022/10/9
计算设置
设置	选项		设置	选项
文件名	原料药		药物剂量	200
用法	非静脉		剂量单位	mg/kg
用药次数	单次给药		浓度单位	ug/L
受试对象	大鼠		时间单位	h
房室数和权重	自选		最低检测限	0.001
拟合效果
效果参数	No1	No2	No3	No4	No5	No6	Mean	SD
AIC	117.805	128.25	127.252	132.66	120.263	121.817	124.675	5.622
AE	6748.34	16114.7	14829.3	23272.1	8282.73	9427.92	13112.5	6206.17
RE	0.176	0.344	0.184	0.258	0.195	0.152	0.218	0.071
R^2	0.955	0.932	0.925	0.899	0.962	0.964	0.94	0.026
SBC	120.714	131.159	130.162	135.57	123.173	124.727	127.584	5.622
Fit times	147	117	152	176	121	157	145	22.441
一级参数
参数	No1	No2	No3	No4	No5	No6	Mean	SD
A	2334.78	6128.63	8192.59	3728.43	3654.59	6710.47	5124.91	2228.41
α	2.654	2.736	2.893	2.685	2.433	2.456	2.643	0.174
B	304.853	265.49	285.706	280.86	261.611	251.451	274.995	19.31
β	0.065	0.061	0.063	0.066	0.055	0.066	0.063	0.004
K	2808.77	6664.18	8674.28	4285.34	4105.7	7181.27	5619.92	2228.63
Ka	3.942	3.386	3.332	3.722	3.413	3.002	3.466	0.327
房室数	2	2	2	2	2	2
权重系数	1	1	1	1	1	1
房室模型参数
房室参数	单位	No1	No2	No3	No4	No5	No6	Mean	SD
t1/2α	h	0.261	0.253	0.24	0.258	0.285	0.282	0.263	0.017
t1/2β	h	10.72	11.403	11.027	10.454	12.592	10.476	11.112	0.809
V1/F	L/kg	188.204	139.111	147.212	152.146	153.11	136.426	152.702	18.658
CL/F	L/h/kg	49.796	51.618	49.641	48.172	55.885	55.133	51.708	3.15
AUC(0-t)	ug/L*h	2713.73	2536.57	2638.89	2565.25	2598.93	2424.72	2579.68	97.903
AUC(0-∞)	ug/L*h	4016.4	3874.59	4028.92	4151.83	3578.75	3627.56	3879.68	232.026
K10	1/h	0.265	0.371	0.337	0.317	0.365	0.404	0.343	0.049
K12	1/h	2.454	1.63	2.073	1.788	1.507	1.595	1.841	0.36
K21	1/h	0.795	0.546	0.647	0.616	0.524	0.467	0.599	0.116
Ka	1/h	3.942	3.386	3.332	3.722	3.413	3.002	3.466	0.327
t1/2Ka	h	0.176	0.205	0.208	0.186	0.203	0.231	0.202	0.019
Tlag	h	0	0	0	0	0	0	0	0
统计矩参数
参数	单位	No1	No2	No3	No4	No5	No6	Mean	SD
AUC(0-t)	ug/L*h	2754.58	2580.45	2658.62	2573.88	2654.93	2439.47	2610.32	106.344
AUC(0-∞)	ug/L*h	3759.35	3614.48	3938.99	4025.7	3397.44	3533.93	3711.65	241.8
AUMC(0-t)		13716.1	12203	12777.7	12281.2	12768.1	11138.8	12480.8	850.242
AUMC(0-∞)		34999	36022.4	41351.7	47788.9	26988.8	35814.8	37160.9	6953.73
MRT(0-t)	h	4.979	4.729	4.806	4.771	4.809	4.566	4.777	0.134
MRT(0-∞)	h	9.31	9.966	10.498	11.871	7.944	10.135	9.954	1.301
VRT(0-t)	h^2	12.063	11.484	11.775	12.062	11.782	12.047	11.869	0.233
VRT(0-∞)	h^2	83.327	104.305	109.434	153.16	55.812	111.609	102.941	32.394
t1/2z	h	6.403	7.209	7.128	8.639	4.986	7.293	6.943	1.202
Tmax	h	0.5	0.5	0.5	0.5	0.5	0.5	0.5	0
CLz/F	L/h/kg	53.201	55.333	50.774	49.681	58.868	56.594	54.075	3.518
Vz/F	L/kg	491.523	575.604	522.266	619.29	423.579	595.593	537.976	73.265
Zeta		0.108	0.096	0.097	0.08	0.139	0.095	0.103	0.02
Zeta回归尾点		145	125	134	135	134	124	--	--
Cz(尾点回归值)	ug/L	108.752	99.402	124.477	116.468	103.192	103.998	109.382	9.438
Cmax	ug/L	517.42	646.98	630.21	660.95	628.59	644.28	621.405	52.313
实测c-t数据
t	No1	No2	No3	No4	No5	No6	Mean	SD
0.083	150.75	153.9	187.91	159.37	179.66	158.58	165.028	15.093
0.167	348.14	292.21	294.1	278.66	326.06	295.96	305.855	25.916
0.5	517.42	646.98	630.21	660.95	628.59	644.28	621.405	52.313
1	418.39	398.06	361.28	327.88	417.8	458.09	396.917	46.21
1.5	266.87	270.6	295.82	331.23	292.52	266.61	287.275	25.116
2	309.27	226.61	273.61	256.28	251.65	253.28	261.783	27.703
3	226.22	263.27	247.6	244.13	220.81	241.89	240.653	15.333
4	256.44	216.48	225.2	221.2	209.7	189.97	219.832	21.801
6	210.45	201.53	223.68	201.1	236.5	184.01	209.545	18.519
8	178.27	203.75	182.88	160.64	181.14	146.87	175.592	19.659
10	191.27	116.08	131.1	144.79	146.32	125.58	142.523	26.505
12	108.46	102.21	124.65	116.43	102.96	104.1	109.802	8.98
拟合c-t数据
t	No1	No2	No3	No4	No5	No6	Mean	SD
0.083	151.431	116.433	149.202	116.481	153.737	125.536	135.47	17.881
0.167	346.279	357.974	363.415	357.279	371.377	351.453	357.963	8.821
0.5	523.171	592.199	565.456	579.027	591.8	607.682	576.556	29.75
1	395.513	421.68	412.215	413.495	433.003	454.013	421.653	20.074
1.5	312.646	302.044	308.238	304.558	311.319	316.676	309.247	5.402
2	278.369	253.227	266.024	260.813	258.022	251.903	261.393	9.778
3	251.893	222.643	237.602	231.32	224.109	209.533	229.517	14.458
4	235.435	208.283	222.254	215.51	210.119	193.301	214.15	14.184
6	206.826	184.352	195.943	188.676	188.026	169.066	188.815	12.536
8	181.737	163.247	172.795	165.243	168.422	148.109	166.592	11.188
10	159.691	144.559	152.382	144.721	150.864	129.752	146.995	10.135
12	140.32	128.01	134.381	126.748	135.136	113.67	129.711	9.304
实测ln c-t数据
t	No1	No2	No3	No4	No5	No6	Mean	SD
0.083	5.016	5.036	5.236	5.071	5.191	5.066	5.103	0.089
0.167	5.853	5.677	5.684	5.63	5.787	5.69	5.72	0.083
0.5	6.249	6.472	6.446	6.494	6.443	6.468	6.429	0.09
1	6.036	5.987	5.89	5.793	6.035	6.127	5.978	0.119
1.5	5.587	5.601	5.69	5.803	5.679	5.586	5.658	0.085
2	5.734	5.423	5.612	5.546	5.528	5.534	5.563	0.104
3	5.422	5.573	5.512	5.498	5.397	5.488	5.482	0.064
4	5.547	5.377	5.417	5.399	5.346	5.247	5.389	0.098
6	5.349	5.306	5.41	5.304	5.466	5.215	5.342	0.088
8	5.183	5.317	5.209	5.079	5.199	4.99	5.163	0.114
10	5.254	4.754	4.876	4.975	4.986	4.833	4.946	0.174
12	4.686	4.627	4.826	4.757	4.634	4.645	4.696	0.08
拟合ln c-t数据
t	No1	No2	No3	No4	No5	No6	Mean	SD
0.083	5.02	4.757	5.005	4.758	5.035	4.833	4.901	0.133
0.167	5.847	5.88	5.896	5.879	5.917	5.862	5.88	0.025
0.5	6.26	6.384	6.338	6.361	6.383	6.41	6.356	0.053
1	5.98	6.044	6.022	6.025	6.071	6.118	6.043	0.047
1.5	5.745	5.711	5.731	5.719	5.741	5.758	5.734	0.017
2	5.629	5.534	5.584	5.564	5.553	5.529	5.566	0.037
3	5.529	5.406	5.471	5.444	5.412	5.345	5.435	0.063
4	5.461	5.339	5.404	5.373	5.348	5.264	5.365	0.066
6	5.332	5.217	5.278	5.24	5.237	5.13	5.239	0.067
8	5.203	5.095	5.152	5.107	5.126	4.998	5.114	0.068
10	5.073	4.974	5.026	4.975	5.016	4.866	4.988	0.07
12	4.944	4.852	4.901	4.842	4.906	4.733	4.863	0.074
